# Supplementary material for: Janus Biopolymer Sponge with Porous Structure Based on Water Hyacinth Petiole for Efficient Solar Steam Generation
Source: Int J Mol Sci. 2022 Aug 16;23(16):9185. doi: 10.3390/ijms23169185 (PMC9408865; doi:10.3390/ijms23169185)
Supplement: Supplementary file 1 [file ijms-23-09185-s001.zip]

Archive with 3 entries (3 files):
- Revised Supporting Information.pdf
- Video S1.mp4
- Video S2.mp4
